# Supplementary material for: Independent and additive effects of binge drinking and obesity on liver enzymes: a cross-sectional analysis using the Korean National Health Insurance Service data
Source: Gastroenterol Rep (Oxf). 2024 Jan 9;12:goad074. doi: 10.1093/gastro/goad074 (PMC10784631; doi:10.1093/gastro/goad074)
Supplement: goad074_Supplementary_Data [file goad074_supplementary_data.zip]

Archive with 2 entries (2 files):
- List of References.docx
- Supplementary_Tables.docx
